# Supplementary material for: A Comparative Morphological Study of the Ultrastructure of Antennal Sensilla in Sclerodermus guani (Hymenoptera: Bethylidae)
Source: Insects. 2025 May 21;16(5):547. doi: 10.3390/insects16050547 (PMC12112000; doi:10.3390/insects16050547)
Supplement: Supplementary file 1 [file insects-16-00547-s001.zip]

Archive with 1 entries (1 files):
- insects-3646404-supplementary.pdf
